# Supplementary material for: Gene Expression and Protein Abundance of Nuclear Receptors in Human Intestine and Liver: A New Application for Mass Spectrometry-Based Targeted Proteomics
Source: Molecules. 2022 Jul 20;27(14):4629. doi: 10.3390/molecules27144629 (PMC9318449; doi:10.3390/molecules27144629)
Supplement: Supplementary file 1 [file molecules-27-04629-s001.zip]

Archive with 1 entries (1 files):
- molecules-1815267-supplementary.pdf
